# Supplementary material for: Natural Product Skatole Ameliorates Lipotoxicity-Induced Multiple Hepatic Damage under Hyperlipidemic Conditions in Hepatocytes
Source: Nutrients. 2023 Mar 20;15(6):1490. doi: 10.3390/nu15061490 (PMC10052055; doi:10.3390/nu15061490)
Supplement: Supplementary file 1 [file nutrients-15-01490-s001.zip]

Archive with 1 entries (1 files):
- nutrients-2267895-supplementary.pdf
